# Supplementary material for: Dietary (Poly)phenols in Traumatic Brain Injury
Source: Int J Mol Sci. 2023 May 17;24(10):8908. doi: 10.3390/ijms24108908 (PMC10219504; doi:10.3390/ijms24108908)
Supplement: Supplementary file 1 [file ijms-24-08908-s001.zip]

Archive with 1 entries (1 files):
- ijms-2373965-supplementary.pdf
